# Supplementary material for: Sub-chronic exposure to fipronil induced oxidative stress, biochemical and histopathological changes in the liver and kidney of male albino rats
Source: Toxicol Rep. 2015 Feb 19;2:775–84. doi: 10.1016/j.toxrep.2015.02.009 (PMC5598362; doi:10.1016/j.toxrep.2015.02.009)
Supplement: Transparency document [file mmc1.zip]

Archive with 3 entries (2 files):
- mmc/
- mmc/coi_disclosure Dr. Eman Swelam.pdf
- mmc/coi_disclosure Dr. Samia MM MOhafrash.pdf
